# Supplementary material for: Cyano-Polycyclic Aromatic Hydrocarbon Interstellar Candidates: Laboratory Identification, Equilibrium Structure and Astronomical Search of Cyanobiphenylene
Source: J Phys Chem Lett. 2024 Jul 12;15(29):7411–8. doi: 10.1021/acs.jpclett.4c01500 (PMC11284842; doi:10.1021/acs.jpclett.4c01500)
Supplement: Supplementary file 2 — jz4c01500_si_002.zip [file jz4c01500_si_002.zip]

Archive with 33 entries (30 files):
- CNBP_fits/
- CNBP_fits/1cnbp/
- CNBP_fits/1cnbp/1cnbp.fit
- CNBP_fits/1cnbp/1cnbp_13C1.fit
- CNBP_fits/1cnbp/1cnbp_13C10.fit
- CNBP_fits/1cnbp/1cnbp_13C11.fit
- CNBP_fits/1cnbp/1cnbp_13C12.fit
- CNBP_fits/1cnbp/1cnbp_13C13.fit
- CNBP_fits/1cnbp/1cnbp_13C2.fit
- CNBP_fits/1cnbp/1cnbp_13C3.fit
- CNBP_fits/1cnbp/1cnbp_13C4.fit
- CNBP_fits/1cnbp/1cnbp_13C5.fit
- CNBP_fits/1cnbp/1cnbp_13C6.fit
- CNBP_fits/1cnbp/1cnbp_13C7.fit
- CNBP_fits/1cnbp/1cnbp_13C8.fit
- CNBP_fits/1cnbp/1cnbp_13C9.fit
- CNBP_fits/1cnbp/1cnbp_15N.fit
- CNBP_fits/2cnbp/
- CNBP_fits/2cnbp/2cnbp.fit
- CNBP_fits/2cnbp/2cnbp_13C1.fit
- CNBP_fits/2cnbp/2cnbp_13C10.fit
- CNBP_fits/2cnbp/2cnbp_13C11.fit
- CNBP_fits/2cnbp/2cnbp_13C12.fit
- CNBP_fits/2cnbp/2cnbp_13C13.fit
- CNBP_fits/2cnbp/2cnbp_13C2.fit
- CNBP_fits/2cnbp/2cnbp_13C3.fit
- CNBP_fits/2cnbp/2cnbp_13C4.fit
- CNBP_fits/2cnbp/2cnbp_13C5.fit
- CNBP_fits/2cnbp/2cnbp_13C6.fit
- CNBP_fits/2cnbp/2cnbp_13C7.fit
- CNBP_fits/2cnbp/2cnbp_13C8.fit
- CNBP_fits/2cnbp/2cnbp_13C9.fit
- CNBP_fits/2cnbp/2cnbp_15N.fit
