# Supplementary material for: Cyano-Polycyclic Aromatic Hydrocarbon Interstellar Candidates: Laboratory Identification, Equilibrium Structure and Astronomical Search of Cyanobiphenylene
Source: J Phys Chem Lett. 2024 Jul 12;15(29):7411–8. doi: 10.1021/acs.jpclett.4c01500 (PMC11284842; doi:10.1021/acs.jpclett.4c01500)
Supplement: Supplementary file 2 — jz4c01500_si_002.zip [file jz4c01500_si_002.zip › CNBP_fits/1cnbp/1cnbp.fit]

  1_CNBf_parent                                       Mon Jan 29 14:05:30 2024

-------------------------------------------------------------------------------------=========
                                              obs         o-c     error     blends     Notes
                                                                         o-c      wt
    / instead of : below denotes (o-c)>3*err
-------------------------------------------------------------------------------------=========
   1:  2  1  2  2    1  0  1  1               2421.4709  -0.0028  0.010               
   2:  2  1  2  2    1  0  1  2               2421.9568  -0.0016  0.010               
   3:  2  1  2  3    1  0  1  2               2422.5825  -0.0002  0.010               
   4:  2  1  2  1    1  0  1  1               2422.4500   0.0033  0.010               
   5:  2  1  2  1    1  0  1  0               2423.6610   0.0009  0.010               
   6:  3  0  3  3    2  0  2  2               2783.3942  -0.0037  0.010               
   7:  3  0  3  4    2  0  2  3               2783.6841  -0.0011  0.010               
   8:  3  0  3  2    2  0  2  1               2783.8459   0.0000  0.010               
   9:  3  1  3  3    2  0  2  2               3131.1573  -0.0011  0.010               
  10:  3  1  3  3    2  0  2  3               3131.4571  -0.0017  0.010               
  11:  3  1  3  4    2  0  2  3               3132.0352   0.0014  0.010               
  12:  3  1  3  2    2  0  2  2               3131.9208  -0.0185  0.010               
  13:  3  1  3  2    2  0  2  1               3132.4060   0.0003  0.010               
  14:  2  2  1  2    1  1  0  1               4118.7245  -0.0040  0.010               
  15:  2  2  1  1    1  1  0  1               4119.3081  -0.231 UNFITTD    4119.5395  
  16:  2  2  1  2    1  1  0  2               4119.5381   0.227 UNFITTD    4119.3103  
  17:  2  2  1  3    1  1  0  2               4119.8284  -0.0025  0.010               
  18:  2  2  1  1    1  1  0  0               4120.9928  -0.0023  0.010               
  19:  3  2  2  2    2  1  1  2               4905.5909  -0.0051  0.010  -0.0035 0.11  
  20:  3  2  2  3    2  1  1  2               4905.5909  -0.0033  0.010  -0.0035 0.89  
  21:  3  2  2  3    2  1  1  3               4906.7373  -0.0009  0.010  -0.0015 0.08  
  22:  3  2  2  2    2  1  1  3               4906.7373  -0.0027  0.010  -0.0015 0.00  
  23:  3  2  2  4    2  1  1  3               4906.7373  -0.0015  0.010  -0.0015 0.92  
  24:  3  2  2  2    2  1  1  1               4907.3746  -0.0009  0.010               
  25:  4  2  3  4    3  1  2  3               5598.3818  -0.0015  0.010               
  26:  4  2  3  5    3  1  2  4               5599.4548   0.0001  0.010               
  27:  4  2  3  3    3  1  2  2               5599.8494   0.0003  0.010               
  28:  5  2  4  5    4  1  3  4               6208.1026  -0.0015  0.010               
  29:  5  2  4  6    4  1  3  5               6209.0856   0.0004  0.010               
  30:  5  2  4  4    4  1  3  3               6209.3479  -0.0005  0.010               
  31:  4  2  3  3    3  1  2  3               5598.1752  -0.0028  0.010               
  32:  3  2  1  2    2  1  2  1               5609.0651  -0.0015  0.010               
  33:  3  2  1  4    2  1  2  3               5609.5988   0.0000  0.010               
  34:  3  2  1  3    2  1  2  3               5610.0564  -0.0680  0.010  -0.0256 0.50  
  35:  3  2  1  2    2  1  2  2               5610.0564   0.0168  0.010  -0.0256 0.50  
  36:  3  2  1  3    2  1  2  2               5610.7506   0.0019  0.010               
  37:  5  2  4  4    4  1  3  4               6207.8698  -0.0013  0.010               
  38:  6  2  5  6    5  1  4  5               6760.3886  -0.0003  0.010               
  39:  6  2  5  5    5  1  4  6               6761.2416   0.0261  0.010  -0.0029 0.00  
  40:  6  2  5  7    5  1  4  6               6761.2416   0.0006  0.010  -0.0029 0.98  
  41:  6  2  5  6    5  1  4  6               6761.2416  -0.1544  0.010  -0.0029 0.02  
  42:  6  2  5  5    5  1  4  4               6761.4227   0.0015  0.010               
  43:  7  2  6  7    6  1  5  6               7296.8209   0.0023  0.010   0.0042 0.98  
  44:  7  2  6  6    6  1  5  6               7296.8209   0.0922  0.010   0.0042 0.02  
  45:  7  2  6  8    6  1  5  7               7297.5020   0.0013  0.010   0.0014 1.00  
  46:  7  2  6  6    6  1  5  7               7297.5020   0.0122  0.010   0.0014 0.00  
  47:  7  2  6  6    6  1  5  5               7297.6246   0.0070  0.010               
  48:  4  1  3  3    4  0  4  3               2002.5825  -0.0028  0.010               
  49:  4  1  3  3    4  0  4  4               2002.9635   0.0205  0.010   0.0024 0.04  
  50:  4  1  3  5    4  0  4  5               2002.9635   0.0016  0.010   0.0024 0.96  
  51:  4  1  3  5    4  0  4  4               2003.2411  -0.0037  0.010               
  52:  4  1  3  4    4  0  4  3               2004.0668   0.0043  0.010               
  53:  4  1  3  4    4  0  4  5               2004.1126  -0.0245  0.010               
  54:  4  1  3  4    4  0  4  4               2004.4216   0.0014  0.010               
  55:  2  2  0  2    2  1  1  2               2030.3928  -0.0031  0.010               
  56:  2  2  0  3    2  1  1  2               2030.6942  -0.0020  0.010               
  57:  2  2  0  1    2  1  1  2               2030.8627  -0.0013  0.010               
  58:  2  2  0  2    2  1  1  3               2031.5357  -0.0042  0.010               
  59:  2  2  0  3    2  1  1  3               2031.8398  -0.0003  0.010               
  60:  2  2  0  2    2  1  1  1               2032.1754   0.0000  0.010               
  61:  2  2  0  1    2  1  1  1               2032.6447   0.0012  0.010               
  62:  6  2  4  7    6  1  5  7               2310.7157  -0.0014  0.010               
  63:  6  2  4  6    6  1  5  6               2311.3378   0.0069  0.010               
  64:  7  2  5  6    7  1  6  6               2856.5781  -0.0001  0.010               
  65:  7  2  5  8    7  1  6  8               2856.7039  -0.0024  0.010               
  66:  7  2  5  7    7  1  6  7               2857.5932   0.0026  0.010               
  67:  8  2  6  7    8  1  7  7               3612.4987  -0.0032  0.010               
  68:  8  2  6  9    8  1  7  9               3612.6307  -0.0020  0.010               
  69:  8  2  6  8    8  1  7  8               3613.6715   0.0005  0.010               
  70:  9  2  7  8    9  1  8  8               4517.7466  -0.0066  0.010               
  71:  9  2  7 10    9  1  8 10               4517.8686  -0.0037  0.010               
  72:  9  2  7  9    9  1  8  9               4518.9353  -0.0006  0.010               
  73: 10  2  8  9   10  1  9  9               5487.8454  -0.0074  0.010               
  74: 10  2  8 11   10  1  9 11               5487.9523  -0.0004  0.010               
  75: 10  2  8 10   10  1  9 10               5488.9447   0.0006  0.010               
  76: 11  2  9 10   11  1 10 10               6451.9449   0.0427  0.010  -0.0009 0.46  
  77: 11  2  9 12   11  1 10 12               6451.9449  -0.0374  0.010  -0.0009 0.54  
  78: 11  2  9 11   11  1 10 11               6452.8573  -0.0020  0.010               
  79: 12  2 10 11   12  1 11 11               7375.5984   0.0308  0.010  -0.0039 0.46  
  80: 12  2 10 13   12  1 11 13               7375.5984  -0.0333  0.010  -0.0039 0.54  
  81: 12  2 10 12   12  1 11 12               7376.3921  -0.0055  0.010               
  82:  2  1  1  3    1  1  0  2               2120.4987  -0.0021  0.010               
  83:  2  1  1  1    1  1  0  0               2120.7279  -0.0114  0.010               
  84:  2  1  1  2    1  1  0  1               2121.0645   0.0013  0.010               
  85:  2  1  1  2    1  1  0  2               2121.6463   0.0015  0.010               
  86:  7  3  4  6    6  4  3  5               2236.7093   0.0061  0.010               
  87:  7  3  4  8    6  4  3  7               2236.8414   0.0007  0.010               
  88:  7  3  4  7    6  4  3  6               2237.8196   0.0034  0.010               
  89:  3  0  3  2    2  1  2  1               2266.5525  -0.0021  0.010               
  90:  3  0  3  2    2  1  2  3               2266.9112   0.0079  0.010   0.0014 0.00  
  91:  3  0  3  4    2  1  2  3               2266.9112   0.0024  0.010   0.0014 0.92  
  92:  3  0  3  3    2  1  2  3               2266.9112  -0.0105  0.010   0.0014 0.08  
  93:  3  0  3  2    2  1  2  2               2267.5490   0.0215  0.010   0.0050 0.11  
  94:  3  0  3  3    2  1  2  2               2267.5490   0.0030  0.010   0.0050 0.89  
  95:  6  2  4  7    6  1  5  7               2310.7157  -0.0014  0.010               
  96:  6  2  4  6    6  1  5  6               2311.3378   0.0069  0.010               
  97:  4  1  3  3    3  2  2  3               2415.4520  -0.0009  0.010               
  98:  4  1  3  5    3  2  2  4               2415.7633   0.0090  0.010               
  99:  4  1  3  4    3  2  2  4               2416.9289  -0.0006  0.010               
 100:  2  2  1  2    2  1  2  1               2544.9836  -0.0070  0.010               
 101:  2  2  1  2    2  1  2  3               2545.3792   0.039 UNFITTD    2545.3393  
 102:  2  2  1  1    2  1  2  1               2545.8187   0.0172  0.010  -0.0257 0.27  
 103:  2  2  1  3    2  1  2  3               2545.8187  -0.0412  0.010  -0.0257 0.73  
 104:  2  2  1  2    2  1  2  2               2545.9669   0.0034  0.010               
 105:  2  2  1  3    2  1  2  2               2546.4886   0.0044  0.010               
 106:  2  2  1  1    2  1  2  2               2546.7714  -0.0030  0.010               
 107:  3  1  3  3    2  1  2  3               2614.6785  -0.0038  0.010               
 108:  3  1  3  2    2  1  2  1               2615.1083  -0.0061  0.010               
 109:  3  1  3  4    2  1  2  3               2615.2454  -0.0118  0.010               
 110:  3  1  3  3    2  1  2  2               2615.3260   0.0194  0.010               
 111:  3  1  3  2    2  1  2  2               2616.0888   0.0014  0.010               
 112:  5  1  4  4    5  0  5  4               2745.3047   0.0001  0.010               
 113:  5  1  4  6    5  0  5  6               2745.6175   0.0000  0.010               
 114:  5  1  4  5    5  0  5  5               2747.1486   0.0037  0.010               
 115:  3  2  2  2    3  1  3  2               2837.8074   0.0005  0.010               
 116:  3  2  2  3    3  1  3  4               2838.0123   0.0014  0.010               
 117:  3  2  2  3    3  1  3  3               2838.5889   0.0031  0.010               
 118:  7  3  4  7    7  2  5  7               2844.0159   0.0009  0.010               
 119:  7  3  4  8    7  2  5  8               2844.3001   0.0263  0.010   0.0101 0.57  
 120:  7  3  4  6    7  2  5  6               2844.3001  -0.0112  0.010   0.0101 0.43  
 121:  8  3  5  7    8  2  6  7               2869.9130   0.044 UNFITTD    2869.8685  
 122:  8  3  5  9    8  2  6  9               2869.9130   0.035 UNFITTD    2869.8770  
 123:  8  3  5  8    8  2  6  8               2869.9130  -0.0290  0.010               
 124:  3  2  2  2    2  2  1  1               2907.1189  -0.0008  0.010               
 125:  3  2  2  3    2  2  1  3               2907.4075  -0.0005  0.010  -0.0011 0.08  
 126:  3  2  2  4    2  2  1  3               2907.4075  -0.0011  0.010  -0.0011 0.92  
 127:  3  2  2  2    2  2  1  3               2907.4075  -0.0024  0.010  -0.0011 0.00  
 128:  3  2  2  3    2  2  1  2               2907.9290   0.0001  0.010   0.0000 0.89  
 129:  3  2  2  2    2  2  1  2               2907.9290  -0.0016  0.010   0.0000 0.11  
 130:  6  3  3  6    6  2  4  6               2993.1497   0.0009  0.010               
 131:  6  3  3  7    6  2  4  7               2993.7084  -0.0062  0.010               
 132:  6  3  3  5    6  2  4  5               2993.8178   0.0073  0.010               
 133:  9  3  6  8    9  2  7  8               3125.8277   0.0457  0.010   0.0229 0.45  
 134:  9  3  6 10    9  2  7 10               3125.8277   0.0044  0.010   0.0229 0.55  
 135:  9  3  6  9    9  2  7  9               3126.1926   0.0014  0.010               
 136:  3  1  2  2    2  1  1  2               3156.8337  -0.0039  0.010               
 137:  3  1  2  4    2  1  1  3               3158.4161   0.0016  0.010               
 138:  3  1  2  3    2  1  1  2               3158.5051  -0.0035  0.010               
 139:  3  1  2  2    2  1  1  1               3158.6074  -0.0097  0.010               
 140:  3  1  2  3    2  1  1  3               3159.6485  -0.0041  0.010               
 141:  6  2  4  5    5  3  3  4               3190.6270  -0.0003  0.010               
 142:  6  2  4  7    5  3  3  6               3190.8059  -0.0028  0.010               
 143:  6  2  4  6    5  3  3  5               3191.9371   0.0025  0.010               
 144:  4  2  3  3    4  1  4  3               3232.3165  -0.0080  0.010               
 145:  4  2  3  5    4  1  4  5               3232.5320   0.0089  0.010   0.0086 0.96  
 146:  4  2  3  4    4  1  4  3               3232.5320   0.0021  0.010   0.0086 0.04  
 147:  4  2  3  4    4  1  4  5               3232.6824  -0.0074  0.010               
 148:  4  2  3  4    4  1  4  4               3233.3111   0.0036  0.010               
 149:  5  3  2  4    5  2  3  5               3234.7569  -0.0006  0.010               
 150:  5  3  2  6    5  2  3  5               3234.8681   0.0169  0.010               
 151:  5  3  2  5    5  2  3  5               3235.3109   0.0007  0.010               
 152:  5  3  2  6    5  2  3  6               3236.1168   0.0002  0.010               
 153:  5  3  2  4    5  2  3  4               3236.2811   0.0007  0.010               
 154:  4  0  4  4    3  1  3  4               3250.5178  -0.0030  0.010               
 155:  4  0  4  3    3  1  3  2               3250.6724  -0.0001  0.010               
 156:  4  0  4  5    3  1  3  4               3250.8033  -0.0005  0.010               
 157:  4  0  4  4    3  1  3  3               3251.0959   0.0001  0.010               
 158:  4  0  4  3    3  1  3  3               3251.4443  -0.0091  0.010               
 159:  4  1  4  4    3  1  3  4               3456.0034   0.0023  0.010               
 160:  4  1  4  5    3  1  3  4               3456.6246   0.0058  0.010               
 161:  4  1  4  3    3  1  3  2               3456.5499  -0.0229  0.010  -0.0247 0.43  
 162:  4  1  4  4    3  1  3  3               3456.5499  -0.0261  0.010  -0.0247 0.57  
 163:  4  1  4  3    3  1  3  3               3457.3557   0.0020  0.010               
 164:  4  3  1  4    4  2  2  4               3478.1923  -0.0038  0.010               
 165:  4  3  1  5    4  2  2  5               3479.1562  -0.0003  0.010  -0.0019 0.96  
 166:  4  3  1  4    4  2  2  5               3479.1562  -0.0389  0.010  -0.0019 0.04  
 167:  4  3  1  3    4  2  2  3               3479.3993  -0.0039  0.010  -0.0070 0.94  
 168:  4  3  1  4    4  2  2  3               3479.3993  -0.0519  0.010  -0.0070 0.06  
 169:  6  1  5  5    6  1  6  5               3553.1654  -0.0165  0.010               
 170:  6  1  5  7    6  1  6  7               3553.4416   0.0025  0.010               
 171:  6  1  5  6    6  1  6  6               3554.9633   0.0010  0.010               
 172:  7  1  6  6    7  1  7  6               4488.2254   0.0046  0.010               
 173:  7  1  6  8    7  1  7  8               4488.4095  -0.0005  0.010               
 174:  7  1  6  7    7  1  7  7               4489.7201  -0.0020  0.010               
 175:  8  1  7  9    8  1  8  9               5397.9256  -0.0004  0.010               
 176:  8  1  7  8    8  1  8  8               5399.0527   0.0141  0.010               
 177:  4  0  4  4    3  0  3  3               3598.8570   0.0007  0.010               
 178:  4  0  4  4    3  0  3  4               3598.8572  -0.0121  0.010               
 179:  4  0  4  5    3  0  3  4               3599.1595   0.0072  0.010   0.0042 0.95  
 180:  4  0  4  3    3  0  3  3               3599.1595  -0.0544  0.010   0.0042 0.05  
 181:  6  1  5  5    6  0  6  5               3607.2636   0.0033  0.010               
 182:  6  1  5  7    6  0  6  7               3607.5057   0.0010  0.010               
 183:  6  1  5  6    6  0  6  6               3608.9544   0.0028  0.010               
 184: 10  3  7  9   10  2  8  9               3638.0615   0.0460  0.010   0.0122 0.45  
 185: 10  3  7 11   10  2  8 11               3638.0615  -0.0159  0.010   0.0122 0.55  
 186: 10  3  7 10   10  2  8 10               3638.6984  -0.0007  0.010               
 187:  3  3  0  3    3  2  1  3               3652.5841  -0.0026  0.010               
 188:  3  3  0  4    3  2  1  3               3653.1741  -0.0029  0.010               
 189:  3  3  0  2    3  2  1  3               3653.3827  -0.0017  0.010               
 190:  3  3  0  4    3  2  1  4               3653.7047   0.0018  0.010               
 191:  3  3  0  2    3  2  1  2               3654.0950   0.0015  0.010               
 192: 10  3  8 10    9  4  5  9               3670.6827  -0.0022  0.010               
 193: 10  3  8 11    9  4  5 10               3671.2226   0.0161  0.010               
 194:  8  3  5  7    7  4  4  6               3679.1554   0.0041  0.010               
 195:  8  3  5  9    7  4  4  8               3679.2646  -0.0038  0.010               
 196:  8  3  5  8    7  4  4  7               3680.2386  -0.0041  0.010               
 197:  5  1  4  4    4  2  3  4               3683.8106   0.0034  0.010               
 198:  5  1  4  4    4  2  3  3               3684.0110  -0.0014  0.010               
 199:  5  1  4  6    4  2  3  5               3684.1783  -0.0015  0.010               
 200:  5  1  4  5    4  2  3  4               3685.0177  -0.0023  0.010               
 201:  5  1  4  5    4  2  3  5               3685.1928   0.0059  0.010               
 202:  5  2  4  4    5  1  5  4               3725.4945   0.0017  0.010               
 203:  5  2  4  6    5  1  5  6               3725.6743   0.0019  0.010               
 204:  5  2  4  5    5  1  5  5               3726.5563   0.0025  0.010               
 205: 11  4  7 11   11  3  8 11               3737.1344   0.0508  0.010   0.0220 0.33  
 206: 11  4  7 12   11  3  8 12               3737.1344   0.0093  0.010   0.0220 0.36  
 207: 11  4  7 10   11  3  8 10               3737.1344   0.0057  0.010   0.0220 0.30  
 208: 11  4  7 11   11  3  8 12               3738.5486   0.072 UNFITTD    3738.4759  
 209:  4  1  4  4    3  0  3  3               3804.3317  -0.0048  0.010  -0.0057 0.94  
 210:  4  1  4  4    3  0  3  4               3804.3317  -0.0178  0.010  -0.0057 0.06  
 211:  4  1  4  5    3  0  3  4               3804.9673   0.0000  0.010               
 212:  4  1  4  3    3  0  3  3               3805.1318   0.0175  0.010   0.0174 0.98  
 213:  4  1  4  3    3  0  3  4               3805.1318   0.0045  0.010   0.0174 0.02  
 214:  3  3  1  3    3  2  2  2               3805.7190   0.0003  0.010  -0.0013 0.08  
 215:  3  3  1  3    3  2  2  4               3805.7190  -0.0009  0.010  -0.0013 0.08  
 216:  3  3  1  3    3  2  2  3               3805.7190  -0.0014  0.010  -0.0013 0.84  
 217:  3  3  1  4    3  2  2  4               3806.3314  -0.0003  0.010  -0.0004 0.94  
 218:  3  3  1  4    3  2  2  3               3806.3314  -0.0009  0.010  -0.0004 0.06  
 219:  3  3  1  2    3  2  2  2               3806.5464   0.0002  0.010   0.0000 0.89  
 220:  3  3  1  2    3  2  2  3               3806.5464  -0.0016  0.010   0.0000 0.11  
 221: 10  4  6 10   10  3  7 10               3811.5298   0.0089  0.010               
 222: 10  4  6 11   10  3  7 11               3811.8015  -0.0215  0.010               
 223: 10  4  6  9   10  3  7  9               3811.8894   0.036 UNFITTD    3811.8528  
 224:  5  2  4  4    5  0  5  4               3835.0036   0.0025  0.010               
 225:  5  2  4  6    5  0  5  6               3835.1474   0.0005  0.010               
 226:  5  2  4  5    5  0  5  5               3835.8701   0.0087  0.010               
 227:  4  2  3  3    3  2  2  2               3851.0495  -0.041 UNFITTD    3851.0906  
 228:  4  2  3  5    3  2  2  4               3851.1466   0.0162  0.010               
 229:  4  2  3  4    3  2  2  4               3851.3002   0.0031  0.010   0.0026 0.06  
 230:  4  2  3  4    3  2  2  3               3851.3002   0.0025  0.010   0.0026 0.94  
 231:  4  2  3  3    3  2  2  4               3851.0495  -0.042 UNFITTD    3851.0919  
 232:  4  3  2  4    4  2  3  4               3887.0347   0.0007  0.010               
 233:  4  3  2  4    4  2  3  3               3887.2524   0.0133  0.010  -0.0107 0.02  
 234:  4  3  2  5    4  2  3  5               3887.2524   0.0078  0.010  -0.0107 0.60  
 235:  4  3  2  3    4  2  3  3               3887.2524  -0.0420  0.010  -0.0107 0.37  
 236:  4  3  2  3    3  3  1  2               3931.8379  -0.0010  0.010               
 237:  4  3  2  5    3  3  1  4               3932.0461   0.0029  0.010   0.0029 1.00  
 238:  4  3  2  3    3  3  1  4               3932.0461  -0.0084  0.010   0.0029 0.00  
 239:  4  3  2  4    3  3  1  3               3932.6159   0.0048  0.010   0.0014 0.94  
 240:  4  3  2  3    3  3  1  3               3932.6159  -0.0505  0.010   0.0014 0.06  
 241:  4  3  1  3    3  3  0  2               3953.5607   0.0088  0.010               
 242:  4  3  1  3    3  3  0  4               3953.7662   0.0070  0.010  -0.0043 0.00  
 243:  4  3  1  5    3  3  0  4               3953.7662  -0.0024  0.010  -0.0043 0.95  
 244:  4  3  1  4    3  3  0  4               3953.7662  -0.0409  0.010  -0.0043 0.05  
 245:  4  3  1  3    3  3  0  3               3954.3985   0.0488  0.010   0.0039 0.06  
 246:  4  3  1  4    3  3  0  3               3954.3985   0.0009  0.010   0.0039 0.94  
 247: 10  4  6  9    9  5  5  9               4037.6949   0.0302  0.010  -0.0215 0.02  
 248:  5  3  3  4    5  2  4  5               4037.6949   0.0029  0.010  -0.0215 0.49  
 249:  5  3  3  6    5  2  4  5               4037.6949  -0.0476  0.010  -0.0215 0.49  
 250:  5  3  3  4    5  2  4  4               4037.9382   0.0133  0.010  -0.0131 0.27  
 251:  5  3  3  6    5  2  4  6               4037.9382   0.0015  0.010  -0.0131 0.40  
 252:  5  3  3  5    5  2  4  5               4037.9382  -0.0532  0.010  -0.0131 0.33  
 253: 10  4  6 11    9  5  5 10               4038.1746   0.0007  0.010  -0.0102 0.65  
 254:  5  3  3  5    5  2  4  6               4038.1746  -0.0111  0.010  -0.0102 0.17  
 255:  5  3  3  5    5  2  4  4               4038.1746  -0.0498  0.010  -0.0102 0.17  
 256: 10  4  6 10    9  5  5  9               4038.9336  -0.0046  0.010               
 257:  9  4  5  9    9  3  6  9               4069.8917   0.0066  0.010               
 258:  9  4  5 10    9  3  6 10               4070.4261   0.0247  0.010  -0.0010 0.55  
 259:  9  4  5  8    9  3  6  8               4070.4261  -0.0330  0.010  -0.0010 0.45  
 260:  2  2  1  1    1  1  0  2               4120.1068  -0.0143  0.010               
 261:  4  2  2  3    3  2  1  3               4127.5274  -0.0056  0.010               
 262:  4  2  2  3    3  2  1  2               4128.3038   0.0617  0.010   0.0158 0.37  
 263:  4  2  2  5    3  2  1  4               4128.3038  -0.0110  0.010   0.0158 0.63  
 264:  4  2  2  4    3  2  1  3               4128.7871  -0.0010  0.010               
 265:  4  2  2  4    3  2  1  4               4129.3110  -0.0028  0.010               
 266:  4  1  3  3    3  1  2  3               4162.5455   0.0069  0.010               
 267:  4  1  3  4    3  1  2  3               4164.0523   0.0364  0.010   0.0009 0.43  
 268:  4  1  3  5    3  1  2  4               4164.0523  -0.0263  0.010   0.0009 0.57  
 269:  4  1  3  3    3  1  2  2               4164.2097   0.0001  0.010               
 270:  4  1  3  4    3  1  2  4               4165.2513  -0.0026  0.010               
 271: 11  4  8 12   10  5  5 11               4168.1485  -0.0009  0.010  -0.0184 0.36  
 272: 11  4  8 10   10  5  5  9               4168.1485  -0.0018  0.010  -0.0184 0.30  
 273: 11  4  8 11   10  5  5 10               4168.1485  -0.0527  0.010  -0.0184 0.33  
 274:  5  0  5  5    4  1  4  5               4170.5601  -0.0049  0.010               
 275:  5  0  5  4    4  1  4  3               4171.0661   0.0336  0.010   0.0017 0.40  
 276:  5  0  5  6    4  1  4  5               4171.0661  -0.0193  0.010   0.0017 0.60  
 277:  5  0  5  5    4  1  4  4               4171.1902   0.0074  0.010   0.0075 1.00  
 278:  5  0  5  4    4  1  4  5               4171.1902  -0.0022  0.010   0.0075 0.00  
 279:  5  0  5  4    4  1  4  4               4171.8078  -0.0022  0.010               
 280:  6  3  4  5    6  2  5  5               4276.5589  -0.011 UNFITTD    4276.5699  
 281:  6  3  4  7    6  2  5  7               4276.5589  -0.053 UNFITTD    4276.6124  
 282:  6  3  4  6    6  2  5  6               4276.8559  -0.0079  0.010               
 283:  5  1  5  5    4  1  4  5               4279.8647  -0.0078  0.010               
 284:  5  1  5  5    4  1  4  4               4280.5283   0.0381  0.010  -0.0036 0.33  
 285:  5  1  5  4    4  1  4  3               4280.5283  -0.0124  0.010  -0.0036 0.27  
 286:  5  1  5  6    4  1  4  5               4280.5283  -0.0315  0.010  -0.0036 0.41  
 287:  6  2  5  5    6  1  6  5               4306.9698   0.0023  0.010               
 288:  6  2  5  7    6  1  6  7               4307.1253   0.0030  0.010               
 289:  2  2  0  1    1  1  1  0               4332.9343  -0.0027  0.010               
 290:  2  2  0  2    1  1  1  2               4334.0721  -0.0010  0.010               
 291:  2  2  0  3    1  1  1  2               4334.3733  -0.0001  0.010               
 292:  2  2  0  2    1  1  1  1               4335.1416   0.0009  0.010               
 293:  2  2  0  1    1  1  1  1               4335.6099   0.0012  0.010               
 294:  6  2  5  5    6  0  6  5               4361.0456  -0.0001  0.010               
 295:  6  2  5  7    6  0  6  7               4361.1901   0.0022  0.010   0.0014 0.98  
 296:  6  2  5  6    6  0  6  5               4361.1901  -0.0362  0.010   0.0014 0.02  
 297:  5  0  5  5    4  0  4  5               4376.3738  -0.0061  0.010               
 298:  5  0  5  5    4  0  4  4               4376.6615  -0.0014  0.010               
 299:  5  0  5  4    4  0  4  4               4377.2909   0.0006  0.010               
 300: 11  3  8 10   11  2  9 10               4393.6492   0.0267  0.010  -0.0125 0.46  
 301: 11  3  8 12   11  2  9 12               4393.6492  -0.0456  0.010  -0.0125 0.54  
 302: 11  3  8 11   11  2  9 11               4394.4753  -0.0120  0.010               
 303:  8  4  4  8    8  3  5  8               4415.5525  -0.0006  0.010               
 304:  8  4  4  9    8  3  5  9               4416.2060   0.0092  0.010               
 305:  8  4  4  7    8  3  5  7               4416.2760  -0.0018  0.010               
 306:  5  1  5  5    4  0  4  5               4485.6823  -0.0050  0.010               
 307:  5  1  5  5    4  0  4  4               4485.9670  -0.0034  0.010               
 308:  5  1  5  6    4  0  4  5               4486.3927   0.0180  0.010  -0.0083 0.60  
 309:  5  1  5  4    4  0  4  3               4486.3927  -0.0482  0.010  -0.0083 0.40  
 310:  5  1  5  4    4  0  4  4               4486.7883  -0.0103  0.010               
 311:  7  1  6  6    7  0  7  6               4513.6043   0.0018  0.010               
 312:  7  1  6  8    7  0  7  8               4513.7897   0.0026  0.010               
 313:  7  1  6  7    7  0  7  7               4515.0658  -0.0003  0.010               
 314:  7  3  5  8    7  2  6  7               4614.6452   0.0353  0.010   0.0145 0.02  
 315:  7  3  5  6    7  2  6  6               4614.6452   0.0140  0.010   0.0145 0.98  
 316:  7  3  5  8    7  2  6  8               4614.6454  -0.043 UNFITTD    4614.6889  
 317:  7  3  5  7    7  2  6  7               4615.0938   0.0050  0.010               
 318:  7  2  5  6    6  3  4  5               4651.2001   0.0004  0.010               
 319:  7  2  5  8    6  3  4  7               4651.3258  -0.0027  0.010               
 320:  7  2  5  7    6  3  4  6               4652.2872   0.0011  0.010               
 321:  7  2  5  7    6  3  4  7               4652.6692  -0.0233  0.010               
 322:  7  4  3  6    7  3  4  7               4747.6458   0.0087  0.010  -0.0221 0.50  
 323:  7  4  3  8    7  3  4  7               4747.6458  -0.0529  0.010  -0.0221 0.50  
 324:  7  4  3  7    7  3  4  7               4748.1327   0.0013  0.010               
 325:  7  4  3  8    7  3  4  8               4748.8013  -0.0028  0.010               
 326:  7  4  3  6    7  3  4  6               4748.9093   0.0076  0.010               
 327:  7  4  3  7    7  3  4  8               4749.2310  -0.0057  0.010               
 328:  7  4  3  7    7  3  4  6               4749.3866  -0.0093  0.010               
 329:  5  2  4  4    4  2  3  4               4773.5014  -0.0022  0.010               
 330:  5  2  4  4    4  2  3  5               4773.7148   0.0444  0.010  -0.0033 0.00  
 331:  5  2  4  6    4  2  3  5               4773.7148   0.0057  0.010  -0.0033 0.41  
 332:  5  2  4  4    4  2  3  3               4773.7148   0.0059  0.010  -0.0033 0.27  
 333:  5  2  4  5    4  2  3  4               4773.7148  -0.0217  0.010  -0.0033 0.33  
 334:  5  2  4  5    4  2  3  5               4773.9018  -0.0015  0.010               
 335:  6  1  5  5    5  2  4  5               4917.7279   0.0215  0.010  -0.0038 0.14  
 336:  5  4  2  4    4  4  1  3               4917.7279  -0.0078  0.010  -0.0038 0.86  
 337:  6  1  5  7    5  2  4  6               4918.0231  -0.0052  0.010               
 338:  5  4  2  5    4  4  1  4               4918.4050   0.0024  0.010               
 339:  6  1  5  6    5  2  4  5               4918.5943  -0.0009  0.010  -0.0013 0.99  
 340:  5  4  2  4    4  4  1  4               4918.5943  -0.0423  0.010  -0.0013 0.01  
 341:  6  1  5  6    5  2  4  6               4918.7823  -0.0071  0.010               
 342:  5  4  1  4    4  4  0  3               4920.4817  -0.0001  0.010               
 343:  5  4  1  6    4  4  0  5               4920.6272  -0.0006  0.010               
 344:  5  4  1  5    4  4  0  4               4921.1575  -0.0003  0.010               
 345:  5  3  3  4    4  3  2  3               4924.3832   0.0439  0.010   0.0063 0.39  
 346:  5  3  3  4    4  3  2  5               4924.3832   0.0325  0.010   0.0063 0.00  
 347:  5  3  3  4    4  3  2  4               4924.3832  -0.0114  0.010   0.0063 0.02  
 348:  5  3  3  6    4  3  2  5               4924.3832  -0.0179  0.010   0.0063 0.59  
 349:  5  3  3  5    4  3  2  5               4924.6941   0.0438  0.010   0.0016 0.04  
 350:  5  3  3  5    4  3  2  4               4924.6941  -0.0001  0.010   0.0016 0.96  
 351:  7  2  6  6    7  1  7  6               4960.8608  -0.0007  0.010               
 352:  7  2  6  8    7  1  7  8               4960.9934   0.0004  0.010               
 353:  7  2  6  7    7  1  7  7               4961.9064   0.0022  0.010               
 354:  5  3  2  6    4  3  1  5               4996.8786  -0.0032  0.010               
 355:  5  3  2  5    4  3  1  4               4997.3022  -0.0001  0.010  -0.0017 0.96  
 356:  5  3  2  5    4  3  1  5               4997.3022  -0.0387  0.010  -0.0017 0.04  
 357:  6  4  2  5    6  3  3  6               4998.9331  -0.0052  0.010  -0.0188 0.50  
 358:  6  4  2  7    6  3  3  6               4998.9331  -0.0324  0.010  -0.0188 0.50  
 359:  6  4  2  6    6  3  3  6               4999.1277   0.0000  0.010               
 360:  6  4  2  7    6  3  3  7               4999.7738  -0.0005  0.010               
 361:  6  4  2  5    6  3  3  5               4999.8903   0.0069  0.010               
 362:  6  3  4  6    6  1  5  6               5029.9488   0.0076  0.010               
 363:  6  3  4  7    6  1  5  7               5030.3198   0.0242  0.010  -0.0009 0.58  
 364:  6  3  4  5    6  1  5  5               5030.3198  -0.0355  0.010  -0.0009 0.42  
 365:  6  0  6  6    5  1  5  6               5035.5087  -0.0014  0.010               
 366:  6  0  6  5    5  1  5  4               5036.2007   0.0289  0.010   0.0110 0.28  
 367:  6  0  6  7    5  1  5  6               5036.2007   0.0047  0.010   0.0110 0.39  
 368:  6  0  6  6    5  1  5  5               5036.2007   0.0032  0.010   0.0110 0.33  
 369:  6  0  6  5    5  1  5  5               5036.9879  -0.0120  0.010               
 370:  8  3  6  7    8  2  7  7               5055.0461   0.0403  0.010   0.0044 0.43  
 371:  8  3  6  7    8  2  7  8               5055.0461   0.0225  0.010   0.0044 0.01  
 372:  8  3  6  9    8  2  7  9               5055.0461  -0.0236  0.010   0.0044 0.55  
 373:  8  3  6  9    8  2  7  8               5055.0461  -0.0390  0.010   0.0044 0.01  
 374:  8  3  6  8    8  2  7  7               5055.5796   0.0202  0.010   0.0029 0.01  
 375:  8  3  6  8    8  2  7  9               5055.5796   0.0178  0.010   0.0029 0.01  
 376:  8  3  6  8    8  2  7  8               5055.5796   0.0024  0.010   0.0029 0.97  
 377:  7  3  5  7    7  1  6  7               5087.2846   0.0138  0.010   0.0131 0.33  
 378:  7  3  5  6    7  1  6  6               5087.2846   0.0127  0.010   0.0131 0.29  
 379:  7  3  5  8    7  1  6  8               5087.2846   0.0127  0.010   0.0131 0.38  
 380:  6  1  6  6    5  1  5  6               5089.5037   0.0042  0.010               
 381:  6  1  6  6    5  1  5  5               5090.2370   0.0501  0.010   0.0033 0.33  
 382:  6  1  6  5    5  1  5  4               5090.2370  -0.0131  0.010   0.0033 0.28  
 383:  6  1  6  7    5  1  5  6               5090.2370  -0.0246  0.010   0.0033 0.39  
 384:  5  1  4  4    4  1  3  4               5118.1707  -0.0040  0.010               
 385:  5  1  4  5    4  1  3  4               5119.3849  -0.0027  0.010               
 386:  5  1  4  6    4  1  3  5               5119.5511  -0.0047  0.010               
 387:  5  1  4  4    4  1  3  3               5119.6533   0.0013  0.010               
 388:  5  1  4  5    4  1  3  5               5120.5549  -0.0080  0.010               
 389:  5  3  3  5    5  1  4  5               5126.7219   0.0138  0.010               
 390:  5  3  3  6    5  1  4  6               5127.4808   0.0148  0.010               
 391:  5  3  3  4    5  1  4  4               5127.6243   0.0029  0.010               
 392:  6  0  6  6    5  0  5  6               5144.9743  -0.0103  0.010               
 393:  6  0  6  6    5  0  5  5               5145.5007  -0.0042  0.010               
 394:  6  0  6  7    5  0  5  6               5145.6675  -0.0030  0.010  -0.0070 0.59  
 395:  6  0  6  5    5  0  5  4               5145.6675  -0.0125  0.010  -0.0070 0.41  
 396:  6  0  6  5    5  0  5  5               5146.3062  -0.0012  0.010               
 397:  5  4  1  5    5  3  2  5               5151.7410  -0.0013  0.010               
 398:  5  4  1  6    5  3  2  6               5152.3867   0.0005  0.010               
 399:  5  4  1  4    5  3  2  4               5152.5180   0.0001  0.010               
 400:  6  1  6  6    5  0  5  6               5198.9680  -0.0060  0.010               
 401:  6  1  6  6    5  0  5  5               5199.4915  -0.0027  0.010               
 402:  6  1  6  7    5  0  5  6               5199.7399   0.0037  0.010  -0.0055 0.59  
 403:  6  1  6  5    5  0  5  4               5199.7399  -0.0185  0.010  -0.0055 0.41  
 404:  6  1  6  5    5  0  5  5               5200.3780  -0.0077  0.010               
 405:  4  4  0  4    4  3  1  4               5227.8831  -0.0038  0.010               
 406:  4  4  0  5    4  3  1  5               5228.6414   0.0011  0.010               
 407:  4  4  0  3    4  3  1  3               5228.8334  -0.0002  0.010               
 408:  5  2  3  4    4  2  2  4               5238.6702   0.0047  0.010               
 409:  5  2  3  4    4  2  2  3               5239.9213   0.0006  0.010  -0.0001 0.40  
 410:  5  2  3  6    4  2  2  5               5239.9213  -0.0005  0.010  -0.0001 0.60  
 411:  5  2  3  5    4  2  2  4               5240.1888   0.0005  0.010               
 412:  5  2  3  5    4  2  2  5               5241.1932   0.0059  0.010               
 413:  9  3  6  9    8  4  5  8               5242.1500   0.0011  0.010               
 414:  5  4  2  5    5  3  3  5               5246.7524  -0.0021  0.010               
 415:  5  4  2  6    5  3  3  6               5247.1971  -0.0005  0.010               
 416:  5  4  2  4    5  3  3  4               5247.2837  -0.0044  0.010               
 417:  4  4  1  4    4  3  2  4               5253.0454  -0.0007  0.010               
 418:  4  4  1  5    4  3  2  5               5253.7162  -0.0023  0.010               
 419:  4  4  1  3    4  3  2  3               5253.8912  -0.0004  0.010               
 420:  6  4  3  6    6  3  4  6               5258.4833  -0.0016  0.010               
 421:  6  4  3  7    6  3  4  7               5258.7592  -0.0024  0.010               
 422:  7  4  4  7    7  3  5  7               5308.7778  -0.0056  0.010               
 423:  7  4  4  8    7  3  5  8               5308.9197   0.0050  0.010  -0.0034 0.57  
 424:  7  4  4  6    7  3  5  6               5308.9197  -0.0144  0.010  -0.0034 0.43  
 425: 12  3  9 12   12  2 10 12               5333.0419  -0.0150  0.010               
 426:  8  1  7  7    8  0  8  7               5409.2774  -0.0010  0.010               
 427:  8  1  7  9    8  0  8  9               5409.4165  -0.0003  0.010               
 428:  8  1  7  8    8  0  8  8               5410.5175   0.0019  0.010               
 429:  8  4  5  7    8  3  6  7               5420.7227   0.0042  0.010   0.0024 0.29  
 430:  8  4  5  9    8  3  6  9               5420.7227   0.0037  0.010   0.0024 0.38  
 431:  8  4  5  8    8  3  6  8               5420.7227  -0.0006  0.010   0.0024 0.33  
 432: 11  4  7 11   10  5  6 10               5591.2321  -0.0291  0.010               
 433: 11  4  7 11   10  5  6 11               5591.8487   0.0583  0.010   0.0076 0.00  
 434:  9  3  7  8    9  2  8  8               5591.8487   0.0434  0.010   0.0076 0.45  
 435:  9  3  7 10    9  2  8 10               5591.8487  -0.0212  0.010   0.0076 0.55  
 436:  9  3  7  9    9  2  8  9               5592.4435  -0.0044  0.010               
 437:  9  4  6  8    9  3  7  8               5615.3097   0.0102  0.010   0.0021 0.45  
 438:  9  4  6 10    9  3  7 10               5615.3097  -0.0044  0.010   0.0021 0.55  
 439:  9  4  6  9    9  3  7  9               5615.4533   0.0081  0.010               
 440:  8  2  7  8    8  1  8  7               5668.7908   0.0147  0.010  -0.0028 0.02  
 441:  8  2  7  7    8  1  8  7               5668.7908  -0.0031  0.010  -0.0028 0.98  
 442:  8  2  7  8    8  1  8  9               5668.9116   0.0224  0.010   0.0072 0.01  
 443:  8  2  7  9    8  1  8  9               5668.9116   0.0070  0.010   0.0072 0.99  
 444:  8  2  7  8    8  1  8  8               5669.7861   0.0033  0.010   0.0031 0.99  
 445:  8  2  7  9    8  1  8  8               5669.7861  -0.0120  0.010   0.0031 0.01  
 446:  6  2  5  5    5  2  4  5               5671.4862  -0.0056  0.010               
 447:  6  2  5  6    5  2  4  5               5671.6687  -0.0037  0.010  -0.0037 1.00  
 448:  6  2  5  5    5  2  4  6               5671.6687  -0.0173  0.010  -0.0037 0.00  
 449:  6  2  5  7    5  2  4  6               5671.7188   0.0072  0.010   0.0018 0.59  
 450:  6  2  5  5    5  2  4  4               5671.7188  -0.0059  0.010   0.0018 0.41  
 451:  6  2  5  6    5  2  4  6               5671.8636  -0.0031  0.010               
 452:  8  2  7  8    8  0  8  8               5681.2656   0.0057  0.010   0.0056 0.99  
 453:  8  2  7  9    8  0  8  8               5681.2656  -0.0096  0.010   0.0056 0.01  
 454:  7  0  7  7    6  1  6  7               5863.7666  -0.0039  0.010               
 455:  7  0  7  7    6  1  6  6               5864.5825   0.0498  0.010   0.0289 0.33  
 456:  7  0  7  6    6  1  6  5               5864.5825   0.0262  0.010   0.0289 0.29  
 457:  7  0  7  8    6  1  6  7               5864.5825   0.0128  0.010   0.0289 0.38  
 458:  7  1  7  7    6  1  6  7               5889.1103  -0.0043  0.010               
 459:  7  1  7  7    6  1  6  6               5889.9297   0.0530  0.010   0.0088 0.33  
 460:  7  1  7  6    6  1  6  5               5889.9297  -0.0082  0.010   0.0088 0.29  
 461:  7  1  7  8    6  1  6  7               5889.9297  -0.0169  0.010   0.0088 0.38  
 462:  6  5  2  5    5  5  1  4               5897.2870  -0.0028  0.010               
 463:  6  5  2  7    5  5  1  6               5897.4010   0.0046  0.010               
 464:  6  5  1  5    5  5  0  4               5897.5838   0.0013  0.010               
 465:  6  5  1  7    5  5  0  6               5897.6976   0.0083  0.010               
 466:  6  5  2  6    5  5  1  5               5897.8775   0.0114  0.010               
 467: 10  4  7  9   10  3  8  9               5907.9563   0.0201  0.010   0.0066 0.45  
 468: 10  4  7 11   10  3  8 11               5907.9563  -0.0044  0.010   0.0066 0.55  
 469: 10  4  7 10   10  3  8 10               5908.2149   0.0099  0.010               
 470:  6  3  4  5    5  3  3  5               5910.0751   0.0048  0.010               
 471:  6  3  4  5    5  3  3  4               5910.3820   0.0121  0.010   0.0020 0.42  
 472:  6  3  4  7    5  3  3  6               5910.3820  -0.0052  0.010   0.0020 0.58  
 473:  6  3  4  6    5  3  3  5               5910.5460   0.0011  0.010               
 474:  6  3  4  6    5  3  3  6               5910.7848  -0.0090  0.010               
 475:  7  0  7  7    6  0  6  7               5917.8305  -0.0056  0.010               
 476:  7  0  7  7    6  0  6  6               5918.5126  -0.0093  0.010               
 477:  7  0  7  6    6  0  6  5               5918.6317  -0.0029  0.010  -0.0033 0.43  
 478:  7  0  7  8    6  0  6  7               5918.6317  -0.0035  0.010  -0.0033 0.57  
 479:  7  0  7  6    6  0  6  6               5919.4354  -0.0016  0.010               
 480:  6  4  3  5    5  4  2  4               5921.9342   0.0447  0.010   0.0086 0.41  
 481:  6  4  3  5    5  4  2  6               5921.9342   0.0047  0.010   0.0086 0.00  
 482:  6  4  3  7    5  4  2  6               5921.9342  -0.0170  0.010   0.0086 0.58  
 483:  6  4  3  6    5  4  2  5               5922.2771   0.0019  0.010               
 484: 14  5 10 13   13  6  7 12               5928.7064  -0.0132  0.010  -0.0134 0.46  
 485: 14  5 10 15   13  6  7 14               5928.7064  -0.0134  0.010  -0.0134 0.54  
 486: 14  5 10 14   13  6  7 13               5928.8260   0.048 UNFITTD    5928.7779  
 487:  6  4  2  5    5  4  1  4               5933.9852   0.0460  0.010   0.0080 0.42  
 488:  6  4  2  5    5  4  1  6               5933.9852   0.0080  0.010   0.0080 0.00  
 489:  6  4  2  7    5  4  1  6               5933.9852  -0.0191  0.010   0.0080 0.58  
 490:  6  4  2  5    5  4  1  5               5934.1530  -0.0089  0.010  -0.0113 0.50  
 491:  6  4  2  6    5  4  1  6               5934.1530  -0.0135  0.010  -0.0113 0.50  
 492:  6  4  2  6    5  4  1  5               5934.3527   0.0014  0.010               
 493:  7  1  7  7    6  0  6  7               5943.1698  -0.0103  0.010               
 494:  7  1  7  7    6  0  6  6               5943.8653  -0.0007  0.010               
 495:  7  1  7  8    6  0  6  7               5944.0146   0.0023  0.010   0.0006 0.57  
 496:  7  1  7  6    6  0  6  5               5944.0146  -0.0016  0.010   0.0006 0.43  
 497:  7  1  7  6    6  0  6  6               5944.8211   0.0023  0.010               
 498: 10  5  5 10   10  4  6 10               5998.2915   0.0052  0.010               
 499: 10  5  5 11   10  4  6 11               5998.8554   0.0194  0.010  -0.0055 0.55  
 500: 10  5  5  9   10  4  6  9               5998.8554  -0.0358  0.010  -0.0055 0.45  
 501:  6  1  5  5    5  1  4  5               6006.4217  -0.0011  0.010               
 502:  6  1  5  6    5  1  4  5               6007.3089  -0.0027  0.010               
 503:  6  1  5  7    5  1  4  6               6007.5996   0.0420  0.010   0.0096 0.59  
 504:  6  1  5  5    5  1  4  4               6007.5996  -0.0360  0.010   0.0096 0.41  
 505:  6  1  5  6    5  1  4  6               6008.3210   0.0022  0.010               
 506:  7  1  6  6    6  2  5  6               6071.0102  -0.0005  0.010               
 507:  7  1  6  6    6  2  5  7               6071.1550  -0.0108  0.010               
 508:  7  1  6  6    6  2  5  5               6071.2468   0.055 UNFITTD    6071.1914  
 509:  7  1  6  8    6  2  5  7               6071.2468   0.012 UNFITTD    6071.2345  
 510:  7  1  6  7    6  2  5  6               6071.5554  -0.0039  0.010               
 511:  6  3  3  5    5  3  2  4               6086.6302   0.056 UNFITTD    6086.5737  
 512:  6  3  3  7    5  3  2  6               6086.6302   0.014 UNFITTD    6086.6162  
 513:  6  3  3  6    5  3  2  5               6086.9670   0.0009  0.010               
 514:  6  3  3  6    5  3  2  6               6087.4266   0.0016  0.010               
 515:  8  2  6  9    7  3  5  8               6118.3007  -0.0053  0.010               
 516:  8  2  6  8    7  3  5  7               6119.0912   0.0070  0.010               
 517:  3  2  1  2    2  0  2  1               6126.3647   0.0068  0.010  -0.0050 0.32  
 518:  3  2  1  4    2  0  2  3               6126.3647  -0.0105  0.010  -0.0050 0.68  
 519:  3  2  1  3    2  0  2  2               6126.6010   0.0004  0.010               
 520: 10  3  8  9   10  2  9  9               6211.8147   0.0383  0.010   0.0043 0.45  
 521: 10  3  8 11   10  2  9 11               6211.8147  -0.0237  0.010   0.0043 0.55  
 522: 10  3  8 10   10  2  9 10               6212.4582   0.0042  0.010               
 523:  9  1  8  9    9  0  9  8               6273.7068  -0.0109  0.010               
 524:  9  1  8 10    9  0  9 10               6273.8200   0.0043  0.010               
 525:  9  1  8  8    9  0  9  8               6273.7068  -0.0028  0.010               
 526:  9  1  8  8    9  0  9  9               6274.7663   0.0102  0.010   0.0023 0.01  
 527:  9  1  8 10    9  0  9  9               6274.7663   0.0099  0.010   0.0023 0.01  
 528:  9  1  8  9    9  0  9  9               6274.7663   0.0021  0.010   0.0023 0.98  
 529:  9  5  4  9    9  4  5  9               6312.5844   0.0012  0.010               
 530:  9  5  4 10    9  4  5 10               6313.0921   0.0136  0.010  -0.0112 0.55  
 531:  9  5  4  8    9  4  5  8               6313.0921  -0.0418  0.010  -0.0112 0.45  
 532:  6  2  4  7    5  2  3  6               6329.0168  -0.0013  0.010  -0.0119 0.58  
 533:  6  2  4  5    5  2  3  4               6329.0168  -0.0268  0.010  -0.0119 0.41  
 534:  6  2  4  6    5  2  3  5               6329.1227  -0.0048  0.010               
 535:  6  2  4  6    5  2  3  6               6330.3941   0.0011  0.010               
 536:  9  2  8  8    9  1  9  8               6413.3507   0.0123  0.010               
 537:  9  2  8 10    9  1  9 10               6413.4302  -0.0009  0.010               
 538:  9  2  8  9    9  1  9  9               6414.2654   0.0038  0.010               
 539:  8  5  3  8    8  4  4  8               6520.0320   0.0004  0.010               
 540:  8  5  3  9    8  4  4  9               6520.4907   0.0123  0.010  -0.0123 0.56  
 541:  8  5  3  7    8  4  4  7               6520.4907  -0.0435  0.010  -0.0123 0.44  
 542:  7  2  6  7    6  2  5  6               6543.8084   0.0670  0.010   0.0120 0.33  
 543:  7  2  6  6    6  2  5  7               6543.8084   0.0018  0.010   0.0120 0.00  
 544:  7  2  6  8    6  2  5  7               6543.8084  -0.0090  0.010   0.0120 0.38  
 545:  7  2  6  6    6  2  5  5               6543.8084  -0.0236  0.010   0.0120 0.29  
 546:  7  5  2  8    7  4  3  7               6642.8377  -0.0071  0.010  -0.0076 0.50  
 547:  7  5  2  6    7  4  3  7               6642.8377  -0.0081  0.010  -0.0076 0.50  
 548:  7  5  2  7    7  4  3  8               6643.2960   0.0238  0.010  -0.0085 0.01  
 549:  7  5  2  8    7  4  3  8               6643.2960   0.0185  0.010  -0.0085 0.56  
 550:  7  5  2  7    7  4  3  6               6643.2960  -0.0378  0.010  -0.0085 0.01  
 551:  7  5  2  6    7  4  3  6               6643.2960  -0.0441  0.010  -0.0085 0.42  
 552:  9  5  5  9    9  4  6  9               6647.8361   0.0016  0.010               
 553:  3  3  0  3    3  1  3  3               6648.0455   0.0167  0.010   0.0008 0.00  
 554:  9  5  5 10    9  4  6 10               6648.0455   0.0110  0.010   0.0008 0.55  
 555:  3  3  0  4    3  1  3  4               6648.0455   0.0012  0.010   0.0008 0.00  
 556:  3  3  0  2    3  1  3  2               6648.0455  -0.0001  0.010   0.0008 0.00  
 557:  9  5  5  8    9  4  6  8               6648.0455  -0.0118  0.010   0.0008 0.45  
 558:  8  5  4  8    8  4  5  8               6664.0765   0.0010  0.010               
 559:  8  5  4  9    8  4  5  9               6664.3330  -0.0200  0.010               
 560:  8  5  4  7    8  4  5  7               6664.4123   0.0248  0.010               
 561: 10  5  6 10   10  4  7 10               6665.6264  -0.0072  0.010               
 562: 10  5  6 11   10  4  7 11               6665.7629   0.0127  0.010   0.0074 0.55  
 563: 10  5  6  9   10  4  7  9               6665.7629   0.0009  0.010   0.0074 0.45  
 564:  8  0  8  8    7  1  7  8               6671.0639   0.0054  0.010               
 565:  8  0  8  8    7  1  7  7               6671.9531   0.062 UNFITTD    6671.8906  
 566:  8  0  8  7    7  1  7  6               6671.9531   0.023 UNFITTD    6671.9292  
 567:  8  0  8  9    7  1  7  8               6671.9531   0.014 UNFITTD    6671.9384  
 568:  3  3  1  3    2  2  0  3               6680.6159  -0.0026  0.010               
 569:  3  3  1  3    2  2  0  2               6680.9178  -0.0009  0.010               
 570:  3  3  1  4    2  2  0  3               6681.2229  -0.0075  0.010  -0.0228 0.68  
 571:  3  3  1  2    2  2  0  1               6681.2229  -0.0553  0.010  -0.0228 0.32  
 572:  3  3  1  2    2  2  0  2               6681.7475   0.0012  0.010               
 573:  8  1  8  8    7  1  7  7               6683.4215   0.0539  0.010   0.0150 0.33  
 574:  8  1  8  7    7  1  7  6               6683.4215   0.0000  0.010   0.0150 0.29  
 575:  8  1  8  9    7  1  7  8               6683.4215  -0.0076  0.010   0.0150 0.38  
 576:  7  5  3  7    7  4  4  7               6694.6176   0.0042  0.010   0.0039 0.96  
 577:  7  5  3  8    7  4  4  7               6694.6176  -0.0049  0.010   0.0039 0.02  
 578:  7  5  3  6    7  4  4  7               6694.6176  -0.0065  0.010   0.0039 0.02  
 579:  7  5  3  7    7  4  4  8               6694.9740   0.0130  0.010  -0.0180 0.01  
 580:  7  5  3  8    7  4  4  8               6694.9740   0.0037  0.010  -0.0180 0.56  
 581:  7  5  3  7    7  4  4  6               6694.9740  -0.0360  0.010  -0.0180 0.01  
 582:  7  5  3  6    7  4  4  6               6694.9740  -0.0468  0.010  -0.0180 0.42  
 583:  8  0  8  8    7  0  7  7               6697.3048   0.0701  0.010   0.0175 0.33  
 584:  8  0  8  7    7  0  7  6               6697.3048  -0.0060  0.010   0.0175 0.29  
 585:  8  0  8  9    7  0  7  8               6697.3048  -0.0106  0.010   0.0175 0.38  
 586:  8  1  8  8    7  0  7  8               6707.9131   0.0005  0.010               
 587:  8  1  8  8    7  0  7  7               6708.8085   0.096 UNFITTD    6708.7117  
 588:  8  1  8  7    7  0  7  6               6708.8087   0.0054  0.010   0.0038 0.44  
 589:  8  1  8  9    7  0  7  8               6708.8087   0.0025  0.010   0.0038 0.56  
 590:  6  5  1  6    6  4  2  6               6710.8316  -0.0021  0.010               
 591:  6  5  1  7    6  4  2  7               6711.3409   0.0216  0.010  -0.0131 0.58  
 592:  6  5  1  5    6  4  2  5               6711.3409  -0.0606  0.010  -0.0131 0.42  
 593:  3  3  0  3    2  2  1  3               6716.8500  -0.0011  0.010               
 594:  3  3  0  2    2  2  1  1               6717.4057   0.0470  0.010   0.0044 0.22  
 595:  3  3  0  3    2  2  1  2               6717.4057   0.0339  0.010   0.0044 0.32  
 596:  3  3  0  4    2  2  1  3               6717.4057  -0.0358  0.010   0.0044 0.46  
 597:  3  3  0  2    2  2  1  2               6718.1693  -0.0002  0.010               
 598:  6  5  2  6    6  4  3  6               6725.6901  -0.0014  0.010               
 599:  6  5  2  7    6  4  3  7               6726.1756   0.0299  0.010  -0.0026 0.58  
 600:  6  5  2  5    6  4  3  5               6726.1756  -0.0472  0.010  -0.0026 0.42  
 601: 11  5  7 11   11  4  8 11               6740.5750   0.0336  0.010   0.0155 0.33  
 602: 11  5  7 12   11  4  8 12               6740.5750   0.0075  0.010   0.0155 0.36  
 603: 11  5  7 10   11  4  8 10               6740.5750   0.0052  0.010   0.0155 0.31  
 604:  5  5  0  5    5  4  1  5               6747.0229  -0.0023  0.010               
 605:  5  5  0  6    5  4  1  6               6747.6328  -0.0015  0.010               
 606:  5  5  0  4    5  4  1  4               6747.7595   0.0012  0.010               
 607:  5  5  1  5    5  4  2  5               6750.0978  -0.0028  0.010               
 608:  5  5  1  6    5  4  2  6               6750.6967  -0.0038  0.010               
 609: 16  6 11 16   15  7  8 15               6750.8233  -0.0216  0.010  -0.0009 0.07  
 610:  5  5  1  4    5  4  2  4               6750.8233   0.0007  0.010  -0.0009 0.93  
 611:  7  1  6  6    6  1  5  6               6824.0828  -0.0051  0.010               
 612:  7  1  6  7    6  1  5  6               6824.6377   0.0011  0.010               
 613:  7  1  6  8    6  1  5  7               6824.9333   0.0156  0.010  -0.0097 0.57  
 614:  7  1  6  6    6  1  5  5               6824.9333  -0.0434  0.010  -0.0097 0.43  
 615:  7  1  6  7    6  1  5  7               6825.4102   0.0125  0.010               
 616: 10  3  7  9    9  4  6  8               6874.3559   0.0504  0.010   0.0064 0.45  
 617: 10  3  7 11    9  4  6 10               6874.3559  -0.0294  0.010   0.0064 0.55  
 618: 10  3  7 10    9  4  6  9               6875.2489  -0.0029  0.010               
 619:  7  6  2  8    6  6  1  7               6876.5972   0.0105  0.010  -0.0035 0.50  
 620:  7  6  1  8    6  6  0  7               6876.5972  -0.0175  0.010  -0.0035 0.50  
 621:  7  6  2  7    6  6  1  6               6877.0383   0.0270  0.010   0.0130 0.50  
 622:  7  6  1  7    6  6  0  6               6877.0383  -0.0010  0.010   0.0130 0.50  
 623:  7  3  5  6    6  3  4  6               6881.4272   0.0084  0.010               
 624:  7  3  5  6    6  3  4  5               6881.9079   0.0146  0.010  -0.0097 0.29  
 625:  7  3  5  8    6  3  4  7               6881.9079   0.0140  0.010  -0.0097 0.38  
 626:  7  3  5  7    6  3  4  6               6881.9079  -0.0583  0.010  -0.0097 0.33  
 627:  7  3  5  7    6  3  4  7               6882.3987   0.0258  0.010               
 628: 12  5  8 11   12  4  9 11               6894.8956   0.0245  0.010  -0.0019 0.31  
 629: 12  5  8 13   12  4  9 13               6894.8956   0.0188  0.010  -0.0019 0.36  
 630: 12  5  8 12   12  4  9 12               6894.8956  -0.0489  0.010  -0.0019 0.33  
 631: 11  3  9 10   11  2 10 10               6897.2624   0.0157  0.010  -0.0154 0.46  
 632: 11  3  9 12   11  2 10 12               6897.2624  -0.0416  0.010  -0.0154 0.54  
 633: 11  3  9 11   11  2 10 11               6897.9283  -0.0021  0.010               
 634:  7  5  3  6    6  5  2  5               6900.8796   0.061 UNFITTD    6900.8176  
 635:  7  5  3  7    6  5  2  7               6900.8796   0.017 UNFITTD    6900.8622  
 636:  7  5  3  8    6  5  2  7               6900.8796   0.008 UNFITTD    6900.8714  
 637:  7  5  3  7    6  5  2  6               6901.1877   0.0011  0.010   0.0009 0.98  
 638:  7  5  3  6    6  5  2  6               6901.1877  -0.0096  0.010   0.0009 0.02  
 639:  7  5  2  6    6  5  1  5               6902.4529   0.0530  0.010   0.0219 0.42  
 640:  7  5  2  7    6  5  1  7               6902.4529   0.0041  0.010   0.0219 0.01  
 641:  7  5  2  8    6  5  1  7               6902.4529  -0.0011  0.010   0.0219 0.57  
 642:  7  5  2  7    6  5  1  6               6902.7771   0.0050  0.010   0.0049 0.98  
 643:  7  5  2  6    6  5  1  6               6902.7771  -0.0012  0.010   0.0049 0.02  
 644:  7  4  4  6    6  4  3  6               6931.8588  -0.0092  0.010               
 645:  7  4  4  6    6  4  3  5               6932.0477   0.0280  0.010   0.0125 0.43  
 646:  7  4  4  8    6  4  3  7               6932.0477   0.0007  0.010   0.0125 0.57  
 647:  7  4  4  7    6  4  3  6               6932.2684   0.0036  0.010               
 648:  7  4  4  7    6  4  3  7               6932.3966   0.0019  0.010               
 649: 11  3  9 10   11  1 10 10               6932.8908   0.0047  0.010               
 650:  7  4  3  6    6  4  2  6               6970.2151  -0.056 UNFITTD    6970.2720  
 651:  7  4  3  6    6  4  2  5               6970.4314  -0.0299  0.010               
 652:  7  4  3  8    6  4  2  7               6970.5181   0.0221  0.010               
 653:  7  4  3  7    6  4  2  6               6970.7674   0.0010  0.010               
 654: 10  1  9  9   10  0 10  9               7109.4230   0.0589  0.010   0.0130 0.45  
 655: 10  1  9 11   10  0 10 11               7109.4230  -0.0249  0.010   0.0130 0.55  
 656: 10  1  9 10   10  0 10 10               7110.2861   0.0028  0.010               
 657:  8  1  7  7    7  2  6  8               7120.3568   0.0215  0.010   0.0016 0.00  
 658:  8  1  7  7    7  2  6  6               7120.3568   0.0106  0.010   0.0016 0.44  
 659:  8  1  7  9    7  2  6  8               7120.3568  -0.0054  0.010   0.0016 0.56  
 660:  8  1  7  8    7  2  6  7               7120.5028   0.0007  0.010               
 661:  4  2  2  3    3  1  3  2               7122.1944   0.0001  0.010               
 662:  4  2  2  5    3  1  3  4               7122.6576   0.0012  0.010               
 663:  4  2  2  3    3  1  3  3               7122.9727  -0.0024  0.010               
 664:  4  2  2  4    3  1  3  4               7123.6594   0.0041  0.010               
 665:  4  2  2  4    3  1  3  3               7124.2337   0.0033  0.010               
 666: 10  2  9  9   10  1 10  9               7180.4762   0.0511  0.010   0.0084 0.45  
 667: 10  2  9 11   10  1 10 11               7180.4762  -0.0269  0.010   0.0084 0.55  
 668: 10  2  9 10   10  1 10 10               7181.2825   0.0025  0.010               
 669:  7  3  4  6    6  3  3  7               7221.2796  -0.0273  0.010               
 670:  7  3  4  6    6  3  3  5               7221.4613   0.0182  0.010   0.0051 0.43  
 671:  7  3  4  8    6  3  3  7               7221.4613  -0.0047  0.010   0.0051 0.57  
 672:  7  3  4  7    6  3  3  6               7221.7636   0.0009  0.010               
 673:  7  3  4  7    6  3  3  7               7222.5703  -0.0012  0.010               
 674: 12  4  8 11   11  5  7 10               7284.3867   0.0392  0.010   0.0037 0.46  
 675: 12  4  8 13   11  5  7 12               7284.3867  -0.0263  0.010   0.0037 0.54  
 676: 12  4  8 12   11  5  7 11               7285.2500  -0.0031  0.010               
 677:  7  2  5  7    6  2  4  6               7370.8892  -0.0071  0.010  -0.0243 0.33  
 678:  7  2  5  8    6  2  4  7               7370.8892  -0.0178  0.010  -0.0243 0.38  
 679:  7  2  5  6    6  2  4  5               7370.8892  -0.0529  0.010  -0.0243 0.29  
 680:  8  2  7  8    7  2  6  7               7391.2561   0.0098  0.010               
 681:  8  2  7  8    7  2  6  8               7391.3478   0.0224  0.010   0.0072 0.01  
 682:  8  2  7  9    7  2  6  8               7391.3478   0.0070  0.010   0.0072 0.99  
 683:  9  0  9  9    8  1  8  9               7467.4657   0.0182  0.010               
 684:  9  0  9  9    8  1  8  8               7468.3100  -0.031 UNFITTD    7468.3411  
 685:  9  0  9  8    8  1  8  7               7468.4035   0.0228  0.010   0.0187 0.44  
 686:  9  0  9 10    8  1  8  9               7468.4035   0.0154  0.010   0.0187 0.56  
 687:  9  1  9  9    8  1  8  8               7473.4659   0.064 UNFITTD    7473.4019  
 688:  9  1  9  8    8  1  8  7               7473.4659   0.018 UNFITTD    7473.4477  
 689:  9  1  9 10    8  1  8  9               7473.4659   0.011 UNFITTD    7473.4545  
 690:  9  0  9  9    8  0  8  8               7479.8791   0.0610  0.010   0.0221 0.33  
 691:  9  0  9  8    8  0  8  7               7479.8791   0.0059  0.010   0.0221 0.30  
 692:  9  0  9 10    8  0  8  9               7479.8791   0.0002  0.010   0.0221 0.37  
 693:  9  1  9  9    8  0  8  9               7484.0142   0.0152  0.010               
 694:  9  1  9  9    8  0  8  8               7484.9374   0.0585  0.010   0.0157 0.33  
 695:  9  1  9  8    8  0  8  7               7484.9374  -0.0027  0.010   0.0157 0.30  
 696:  9  1  9 10    8  0  8  9               7484.9374  -0.0078  0.010   0.0157 0.37  
 697:  9  1  9  8    8  0  8  8               7485.9201  -0.0114  0.010               
 698:  9  2  7  8    8  3  6  7               7536.0954   0.0514  0.010   0.0193 0.44  
 699:  9  2  7 10    8  3  6  9               7536.0954  -0.0063  0.010   0.0193 0.56  
 700:  9  2  7  9    8  3  6  8               7536.6820   0.0009  0.010               
 701:  4  3  2  4    3  2  1  3               7581.4709  -0.0043  0.010               
 702:  4  3  2  5    3  2  1  4               7582.0424  -0.0024  0.010  -0.0025 1.00  
 703:  4  3  2  3    3  2  1  4               7582.0424  -0.0138  0.010  -0.0025 0.00  
 704:  4  3  2  3    3  2  1  2               7582.2371  -0.0026  0.010               
 705:  8  1  7  8    7  1  6  7               7592.6828  -0.0012  0.010               
 706:  8  1  7  9    7  1  6  8               7592.9237  -0.0214  0.010               
 707: 12  3 10 11   12  2 11 11               7629.6539  -0.051 UNFITTD    7629.7056  
 708: 12  3 10 13   12  2 11 13               7629.7816   0.0241  0.010               
 709: 12  3 10 12   12  2 11 12               7630.3757   0.0004  0.010               
 710:  4  3  1  3    3  2  2  2               7763.7813  -0.0094  0.010  -0.0161 0.36  
 711:  4  3  1  3    3  2  2  4               7763.7813  -0.0107  0.010  -0.0161 0.00  
 712:  4  3  1  3    3  2  2  3               7763.7813  -0.0113  0.010  -0.0161 0.03  
 713:  4  3  1  5    3  2  2  4               7763.7813  -0.0201  0.010  -0.0161 0.61  
 714:  4  3  1  4    3  2  2  4               7763.8840   0.043 UNFITTD    7763.8400  
 715:  8  3  6  9    7  3  5  8               7831.7274   0.0058  0.010  -0.0006 0.38  
 716:  8  3  6  7    7  3  5  6               7831.7274  -0.0012  0.010  -0.0006 0.29  
 717:  8  3  6  8    7  3  5  7               7831.7274  -0.0073  0.010  -0.0006 0.33  
 718:  8  2  7  8    7  1  6  7               7863.4328   0.0045  0.010   0.0043 0.98  
 719:  8  2  7  7    7  1  6  7               7863.4328  -0.0132  0.010   0.0043 0.02  
 720:  8  2  7  8    7  1  6  8               7863.9510   0.0427  0.010  -0.0033 0.01  
 721:  8  2  7  9    7  1  6  8               7863.9510   0.0273  0.010  -0.0033 0.56  
 722:  8  2  7  7    7  1  6  8               7863.9510   0.0249  0.010  -0.0033 0.00  
 723:  8  2  7  7    7  1  6  6               7863.9510  -0.0437  0.010  -0.0033 0.43  
 724:  8  5  4  7    7  5  3  7               7912.9125   0.0221  0.010   0.0039 0.01  
 725:  8  5  4  9    7  5  3  8               7912.9125   0.0036  0.010   0.0039 0.99  
 726:  8  5  4  8    7  5  3  8               7913.1409   0.0133  0.010   0.0043 0.02  
 727:  8  5  4  8    7  5  3  7               7913.1409   0.0041  0.010   0.0043 0.98  
 728:  8  5  3  7    7  5  2  6               7919.0744   0.0364  0.010   0.0195 0.43  
 729:  8  5  3  7    7  5  2  7               7919.0744   0.0301  0.010   0.0195 0.01  
 730:  8  5  3  9    7  5  2  8               7919.0744   0.0062  0.010   0.0195 0.56  
 731:  8  5  3  8    7  5  2  8               7919.3083   0.0084  0.010   0.0032 0.02  
 732:  8  5  3  8    7  5  2  7               7919.3083   0.0031  0.010   0.0032 0.98  
 733: 11  1 10 10   11  0 11 10               7925.4633   0.0367  0.010  -0.0006 0.46  
 734: 11  1 10 12   11  0 11 12               7925.4633  -0.0317  0.010  -0.0006 0.54  
 735: 11  1 10 11   11  0 11 11               7926.2398  -0.0061  0.010               
 736:  8  4  5  7    7  4  4  6               7943.5251   0.0121  0.010   0.0049 0.44  
 737:  8  4  5  9    7  4  4  8               7943.5251  -0.0008  0.010   0.0049 0.56  
 738:  8  4  5  8    7  4  4  7               7943.6790   0.0042  0.010               
 739:  8  4  5  8    7  4  4  8               7944.0138  -0.0085  0.010               
 740: 11  2 10 10   11  1 11 10               7960.1888   0.0529  0.010   0.0171 0.46  
 741: 11  2 10 12   11  1 11 12               7960.1888  -0.0131  0.010   0.0171 0.54  
 742: 11  2 10 11   11  1 11 11               7960.9335   0.0081  0.010               
 743: 12  6  7 12   12  5  8 12               7993.6171  -0.0026  0.010               
 744: 12  6  7 13   12  5  8 13               7993.7989   0.0098  0.010   0.0033 0.54  
 745: 12  6  7 11   12  5  8 11               7993.7989  -0.0044  0.010   0.0033 0.46  
-------------------------------------------------------------------------------------=========
   21 Lines rejected from fit

PARAMETERS IN FIT (values truncated):

        10000         A  /  /MHz         1242.06201(20)                        1
        20000         B  /  /MHz          575.741572(81)                       2
        30000         C  /  /MHz          393.433777(78)                       3
    110010000        Chiaa  /MHz            1.6171(25)                         4
   -110030000     /MHz           -1.6171(25)           = -1.00000 *  4
    110020000        Chibb  /MHz           -3.5606(27)                         5
   -110030000     /MHz            3.5606(27)           = -1.00000 *  5
          200           DJ  /kHz            0.01313(61)                        6
         1100          DJK  /kHz          [ 0.02172784]                        7
         2000           DK  /kHz            0.0251(68)                         8
        40100           d1  /kHz          [-0.004473117717]                    9
        50000           d2  /kHz          [-0.001124042981]                   10
    110610000        Chiab  /MHz           -1.98(52)                          11

 MICROWAVE AVG =       -0.000249 MHz, IR AVG =        0.00000                 
 MICROWAVE RMS =        0.008192 MHz, IR RMS =        0.00000                 
 END OF ITERATION  1 OLD, NEW RMS ERROR=        0.81918         0.81918       

  distinct frequency lines in fit:   513
       distinct parameters of fit:     8
          lines rejected from fit:    21

                                    upper state  lower state         overall
      limits of quantum number  1:      2   16       1   15           1   16
      limits of quantum number  2:      0    6       0    7           0    7
      limits of quantum number  3:      0   11       0   11           0   11
      limits of quantum number  4:      1   16       0   15           0   16

                  frequency range:        2002         7993

 FRAC<0 was used so that the errors above are  1.0000 times the standard error

 PARAMETERS IN FIT WITH STANDARD ERRORS ON THOSE THAT ARE FITTED:
(values rounded)

        10000         A  /  /MHz         1242.06201(20)                        1
        20000         B  /  /MHz          575.741572(81)                       2
        30000         C  /  /MHz          393.433777(78)                       3
    110010000        Chiaa  /MHz            1.6172(25)                         4
   -110030000     /MHz           -1.6172(25)           = -1.00000 *  4
    110020000        Chibb  /MHz           -3.5607(27)                         5
   -110030000     /MHz            3.5607(27)           = -1.00000 *  5
          200           DJ  /kHz            0.01313(61)                        6
         1100          DJK  /kHz          [ 0.02172784]                        7
         2000           DK  /kHz            0.0251(68)                         8
        40100           d1  /kHz          [-0.004473117717]                    9
        50000           d2  /kHz          [-0.001124042981]                   10
    110610000        Chiab  /MHz           -1.98(52)                          11

------------------------------------------------------------------------------------------
 Worst fitted constants, with greater than 20% uncertainty:                            %

         2000           DK  /kHz            0.0251(68)                         8      27.1
    110610000        Chiab  /MHz           -1.98(52)                          11      26.3
------------------------------------------------------------------------------------------

 CORRELATION COEFFICIENTS, C.ij:

           A  /     B  /     C  /     Chiaa    Chibb    -DJ      -DK      Chiab   

A  /        1.0000
B  /        0.3214   1.0000
C  /        0.3490   0.8802   1.0000
Chiaa       0.0203  -0.0228   0.0007   1.0000
Chibb      -0.0344   0.0285  -0.0206  -0.6672   1.0000
-DJ        -0.2734  -0.8277  -0.8033  -0.0195   0.0044   1.0000
-DK        -0.8448  -0.0401  -0.0777  -0.0130   0.0183   0.1104   1.0000
Chiab       0.0026   0.0549   0.0844   0.1183  -0.0919  -0.0560   0.0098   1.0000

 Mean value of |C.ij|, i.ne.j =   0.2070
 Mean value of  C.ij,  i.ne.j =  -0.0639


 No correlations with absolute value greater than 0.9950


 Worst fitted lines (obs-calc/error):

   651:   -3.0        432:   -2.9        123:   -2.9        455:    2.9
   669:   -2.7        627:    2.6        102:   -2.6         34:   -2.6
   560:    2.5        161:   -2.5         53:   -2.5        677:   -2.4
   708:    2.4        321:   -2.3        133:    2.3        570:   -2.3
   690:    2.2        322:   -2.2        652:    2.2        205:    2.2
   639:    2.2        247:   -2.2        222:   -2.1        706:   -2.1
   559:   -2.0        728:    2.0        110:    1.9        698:    1.9
   357:   -1.9        685:    1.9         12:   -1.8        271:   -1.8
   683:    1.8        579:   -1.8        583:    1.7        212:    1.7
   740:    1.7        150:    1.7        169:   -1.7        228:    1.6
   193:    1.6        710:   -1.6        262:    1.6        694:    1.6
   601:    1.5        631:   -1.5        693:    1.5        425:   -1.5
   573:    1.5        390:    1.5

   651:  7  4  3  6    6  4  2  5               6970.4314  -0.0299  0.010
   432: 11  4  7 11   10  5  6 10               5591.2321  -0.0291  0.010
   123:  8  3  5  8    8  2  6  8               2869.9130  -0.0290  0.010
   455:  7  0  7  7    6  1  6  6               5864.5825   0.0498  0.010   0.0289 0.33
   669:  7  3  4  6    6  3  3  7               7221.2796  -0.0273  0.010
   627:  7  3  5  7    6  3  4  7               6882.3987   0.0258  0.010
   102:  2  2  1  1    2  1  2  1               2545.8187   0.0172  0.010  -0.0257 0.27
    34:  3  2  1  3    2  1  2  3               5610.0564  -0.0680  0.010  -0.0256 0.50
   560:  8  5  4  7    8  4  5  7               6664.4123   0.0248  0.010
   161:  4  1  4  3    3  1  3  2               3456.5499  -0.0229  0.010  -0.0247 0.43
                                           _____________________________________
__________________________________________/ SPFIT output reformatted with PIFORM
